# Supplementary material for: Striatal Cholinergic Interneurons Control Physical Nicotine Withdrawal via Muscarinic Receptor Signaling
Source: Adv Sci (Weinh). 2024 Nov 3;11(47):2402274. doi: 10.1002/advs.202402274 (PMC11653618; doi:10.1002/advs.202402274)
Supplement: Supplementary file 2 — Supporting Information [file ADVS-11-2402274-s001.xlsx]

## Sheet: Sheet1
Figure panel	Comparison	Current (nA)	Indication	p-value
Fig. 3C	Control-Naïve-Baseline vs. Control-Naïve-Nicotine	500	&&	0.0089
		1000	&&	0.0057
	ChIGI-Naïve-Baseline vs. ChIGI-Naïve-Nicotine	375	αα	0.0013
		500	ααα	0.0001
		625	ααα	0.0001
		750	ααα	0.0006
		1000	αααα	< 0.0001
	Control-Naïve-Baseline vs.ChIGI-Naïve-Baseline	875	$$	0.0046
	Control-Naïve-Nicotine vs. ChIGI-Naïve-Nicotine	625	†	0.0264
		750	†	0.0101
		875	††	0.001
		1000	†††	0.0004
Fig. 3E	Control-RNic-Baseline vs. Control-RNic-Nicotine	375	&	0.0157
		500	&	0.0157
		625	&&&&	< 0.0001
		875	&&&&	< 0.0001
		1000	&&&&	< 0.0001
	Control-RNic-Baseline vs. ChIGI-RNic-Baseline	625	$	0.0402
Fig. 4C	Naïve-Baseline vs. Naïve-Proc	375	&&&&	< 0.0001
		500	&&	0.0026
		625	&&&	0.0009
		750	&&&	0.0009
		875	&&&&	< 0.0001
		1000	&&&&	< 0.0001
	Naïve-Baseline vs. Naïve-Proc-Nic	375	$$$$	< 0.0001
		500	$$$$	< 0.0001
		625	$$$	0.0003
		750	$$$	0.0002
		875	$$$$	< 0.0001
		1000	$$$$	< 0.0001
	Naïve-Proc vs. Naïve-Proc-Nic	500	††	0.0026
		875	†	0.0408
		1000	††	0.0019
Fig. 4E	RNic-Baseline vs. RNic-Proc	250	&&	0.0015
		375	&	0.0201
		500	&	0.0353
		625	&&&	0.001
		750	&&	0.0019
		1000	&	0.0413
	RNic-Baseline vs. RNic-Proc-Nic	250	$$$	0.0005
		375	$$$	0.0003
		500	$	0.0438
		625	$$	0.005
		750	$$	0.0072
Fig. S8C	Control-RNic-Baseline vs. ChIGI-RNic-Baseline	875	$$	0.0099
		1000	$$$	0.0003
	Control-RNic-MEC vs. ChIGI-RNic-MEC	875	††	0.0034
Fig. S8F	ChIGI-RNic-Baseline vs. ChIGI-RNic-OxoM	250	&	0.0264
		375	&&&&	< 0.0001
		500	&&&&	< 0.0001
		625	&	0.0157
		750	&&&	0.0001
		875	&&&&	< 0.0001
		1000	&&&&	< 0.0001
	ChIGI-RNic-Baseline vs. ChIGI-RNic-OxoM-Nic	250	$$	0.0018
		375	$$$$	< 0.0001
		500	$$$$	< 0.0001
		625	$$$$	< 0.0001
		750	$$$$	< 0.0001
		875	$$$$	< 0.0001
		1000	$$$$	< 0.0001
	ChIGI-RNic-OxoM vs. ChIGI-RNic-OxoM-Nic	625	†	0.0157
		1000	†	0.0344
